# Supplementary material for: Structure-guided optimization of SLC1A1/EAAT3-selective inhibitors targeting renal cancer metabolism
Source: EMBO J. 2026 Apr 22;45(11):3763–87. doi: 10.1038/s44318-026-00776-2 (PMC13226657; doi:10.1038/s44318-026-00776-2)
Supplement: Supplementary file 3 — Source data Fig. 1 [file 44318_2026_776_MOESM3_ESM.zip]

Archive with 5 entries (2 files):
- Figure 1/
- Figure 1/1F/
- Figure 1/1F/delta Ti of CCF in Sodium and Apo.xlsx
- Figure 1/1G/
- Figure 1/1G/3e Titration with NaCl Tycho ALL.prism
