# Supplementary material for: Structure-guided optimization of SLC1A1/EAAT3-selective inhibitors targeting renal cancer metabolism
Source: EMBO J. 2026 Apr 22;45(11):3763–87. doi: 10.1038/s44318-026-00776-2 (PMC13226657; doi:10.1038/s44318-026-00776-2)
Supplement: Supplementary file 3 — Source data Fig. 1 [file 44318_2026_776_MOESM3_ESM.zip › Figure 1/1F/delta Ti of CCF in Sodium and Apo.xlsx]

## Sheet: WT
Ti of EAAT3 in Na	Ti of EAAT3 in Na and Cmpd 3e		data	Ti of EAAT3 in Apo	Ti of EAAT3 in Apo and Cmpd 3e		data
69.3	69.6	0.3	2023-07-27-2155	65.1	66.9	1.8	2023-0727-2004
69.2	69.4	0.2	2023-07-27-2207	65.1	67	1.9	2023-0727-2004
69.4	69.5	0.1	2023-07-27-2225	65	67	2	2023-07-27-2019
		0		65	66.8	1.8	2023-07-27-2019
		0				0
68.9	69.6	0.7	2023-0808-1933	64.8	66.6	1.8	2023-0808-1800
68.9	69.5	0.6	2023-0808-1942	65.1	66.4	1.3	2023-0808-1800
		0.271429		64.7	66.5	1.8	2023-0808-1813
						1.55
		0.271429				1.55
		0.281154				0.659004
						delta Ti in Apo
				65.1	66.9	1.8
		delta Ti in sodium		65.1	67	1.9
69.3	69.6	0.3		65	67	2
69.2	69.4	0.2		65	66.8	1.8
69.4	69.5	0.1		64.8	66.6	1.8
68.9	69.6	0.7		65.1	66.4	1.3
68.9	69.5	0.6		64.7	66.5	1.8
69.14	69.52	0.38		64.9714	66.7429	1.77143
0.230217	0.083666	0.258844		0.160357	0.243975	0.221467
