# Supplementary material for: Structure-guided optimization of SLC1A1/EAAT3-selective inhibitors targeting renal cancer metabolism
Source: EMBO J. 2026 Apr 22;45(11):3763–87. doi: 10.1038/s44318-026-00776-2 (PMC13226657; doi:10.1038/s44318-026-00776-2)
Supplement: Supplementary file 4 — Source data Fig. 3 [file 44318_2026_776_MOESM4_ESM.zip]

Archive with 14 entries (9 files):
- Figure 3/
- Figure 3/3B/
- Figure 3/3B/Multiple Alignment SLC1A Family.pdf
- Figure 3/3C/
- Figure 3/3C/Chakraborty lab 2024-09-16 12h56m47s(Coomassie Blue).raw16.tif
- Figure 3/3C/Chakraborty lab 2024-09-16 12h57m56s(Coomassie Blue).raw16.tif
- Figure 3/3C/Chakraborty lab 2024-09-16 12h58m58s(Coomassie Blue).raw16.tif
- Figure 3/3C/combining 3 pictures.pptx
- Figure 3/3C/Thumbs.db
- Figure 3/3D/
- Figure 3/3D/3e and mutations.xlsx
- Figure 3/3D/Cmpd 3e +mutationt rescues.prism
- Figure 3/3E/
- Figure 3/3E/WT-F99L-F99M-delta-ti.prism
