# Supplementary material for: Structure-guided optimization of SLC1A1/EAAT3-selective inhibitors targeting renal cancer metabolism
Source: EMBO J. 2026 Apr 22;45(11):3763–87. doi: 10.1038/s44318-026-00776-2 (PMC13226657; doi:10.1038/s44318-026-00776-2)
Supplement: Supplementary file 4 — Source data Fig. 3 [file 44318_2026_776_MOESM4_ESM.zip › Figure 3/3D/3e and mutations.xlsx]

## Sheet: Sheet3
3e																normalize until SD									µ
		1st	2nd	3rd	4th
GFP	DMSO	0.198	0.264	0.133	0.227		1.03039	1.71488	1.15337			0.792887	1.19577	1		1.08089	1.68448	1.12612	1.43989		0.810966	1.26382	0.844897	1.08031	GFP	DMSO
	3	0.159	0.152	0.033	0.17		0.827438	0.987354	0.286175			0.636712	0.688471	0.24812		0.867989	0.969852	0.279412	1.07833		0.65123	0.727655	0.209636	0.809046		3
	6	0.0589	0.0578	0	0.04222		0.306516	0.375454	0			0.235864	0.2618	0		0.321538	0.368799	0	0.267807		0.241242	0.276701	0	0.200929		6
	12	0.0333	0.0322	0	0.0222		0.173294	0.209163	0			0.133349	0.145847	0		0.181786	0.205455	0	0.140818		0.13639	0.154148	0	0.105652		12
WT	DMSO	0.183	0.364	0.12	0.258		0.952334	2.36445	1.04064			0.655664	1.38878	1		0.999006	2.32254	1.01605	1.63653		0.668889	1.55507	0.680298	1.09575	WT	DMSO
	3	0.166	0.25	0.0767	0.153		0.863866	1.62394	0.66514			0.594755	0.953829	0.639167		0.906202	1.59515	0.649422	0.9705		0.606752	1.06804	0.434824	0.649803		3
	6	0.0689	0.136	0.0033	0.0555		0.358557	0.883422	0.0286175			0.246859	0.518883	0.0275		0.376128	0.867762	0.0279412	0.352044		0.251839	0.581014	0.0187082	0.235713		6
	12	0.0167	0.127	0.0055	0.035		0.086907	0.82496	0.0476958			0.0598338	0.484545	0.0458333		0.0911661	0.810337	0.0465687	0.22201		0.0610407	0.542565	0.0311803	0.148648		12
FA	DMSO	0.267	0.253	0.142	0.271		1.38947	1.64342	1.23142			0.977511	1.14331	1		1.45757	1.61429	1.20232	1.71899		0.972818	1.07742	0.80246	1.1473	FA	DMSO			0.241242	0.276701	0	0.200929
	3	0.236	0.108	0.0644	0.24		1.22815	0.701541	0.558475			0.864017	0.488055	0.453521		1.28834	0.689105	0.545278	1.52235		0.859869	0.459927	0.363933	1.01606		3			0.251839	0.581014	0.0187082	0.235713
	6	0.11	0.0622	0.0156	0.0732		0.572441	0.404035	0.135283			0.40272	0.281083	0.109859		0.600495	0.396874	0.132086	0.464318		0.400786	0.264884	0.0881576	0.309898		6			0.400786	0.264884	0.0881576	0.309898
	12	0.0533	0.0555	0.00444	0.0311		0.277374	0.360514	0.0385035			0.195136	0.250806	0.0312676		0.290967	0.354123	0.0375937	0.197272		0.194199	0.236351	0.025091	0.131664		12			0.4912	0.45757	0.584281	0.643703
FL	DMSO	0.322	0.168	0.218	0.195		1.67569	1.09129	1.89049			1.07936	0.73197	1		1.75781	1.07194	1.84582	1.23691		1.18922	0.725206	1.24876	0.836814	FL	DMSO			0.905782	0.540147	0.817123	0.483278
	3	0.196	0.138	0.196	0.201		1.01999	0.896413	1.69971			0.657001	0.601261	0.899083		1.06997	0.880523	1.65954	1.27497		0.723874	0.595705	1.12274	0.862562		3			0.450753	0.512607	0.768406	0.726648
	6	0.133	0.106	0.102	0.15		0.692134	0.688549	0.884541			0.445822	0.461839	0.46789		0.726053	0.676344	0.863638	0.95147		0.4912	0.45757	0.584281	0.643703		6			0.746426	0.525696	0.687702	0.715344
	12	0.106	0.0966	0.09	0.104		0.551625	0.627489	0.780477			0.355317	0.420883	0.412844		0.578659	0.616366	0.762034	0.659686		0.391483	0.416993	0.515542	0.446301		12
FM	DMSO	0.342	0.289	0.219	0.24		1.77977	1.87727	1.89916			0.960965	0.994203	1		1.86699	1.84399	1.85428	1.52235		1.05366	1.04068	1.04649	0.859161	FM	DMSO
	3	0.319	0.19	0.214	0.197		1.66008	1.23419	1.8558			0.896339	0.653629	0.977169		1.74144	1.21231	1.81195	1.2496		0.982804	0.684187	1.0226	0.705228		3			0.13639	0.154148	0	0.105652
	6	0.294	0.15	0.171	0.135		1.52998	0.974362	1.48291			0.826093	0.516023	0.780822		1.60496	0.95709	1.44786	0.856323		0.905782	0.540147	0.817123	0.483278		6			0.0610407	0.542565	0.0311803	0.148648
	12	0.278	0.149	0.109	0.122		1.44672	0.967866	0.945245			0.781135	0.512582	0.497717		1.51762	0.95071	0.922908	0.773863		0.856487	0.536546	0.520856	0.43674		12			0.194199	0.236351	0.025091	0.131664
TI	DMSO	0.153	0.236	0.217	0.189		0.796214	1.533	1.88182			0.567235	0.897851	1		0.835234	1.50582	1.83735	1.19885		0.621309	1.12014	1.36675	0.891795	TI	DMSO			0.391483	0.416993	0.515542	0.446301
	3	0.153	0.18	0.205	0.183		0.796214	1.16923	1.77775			0.567235	0.684801	0.9447		0.835234	1.14851	1.73574	1.16079		0.621309	0.854345	1.29117	0.863484		3			0.856487	0.536546	0.520856	0.43674
	6	0.111	0.108	0.122	0.154		0.577646	0.701541	1.05798			0.411523	0.410881	0.562212		0.605954	0.689105	1.03298	0.976843		0.450753	0.512607	0.768406	0.726648		6			0.446693	0.503114	0.573155	0.613404
	12	0.11	0.106	0.091	0.13		0.572441	0.688549	0.789149			0.407816	0.403272	0.419355		0.600495	0.676344	0.770501	0.824608		0.446693	0.503114	0.573155	0.613404		12			0.701768	0.488412	0.687702	0.707931
TL	DMSO	0.351	0.178	0.269	0.239		1.82661	1.15624	2.33276			1.03089	0.662793	1		1.91613	1.13575	2.27763	1.51601		1.11964	0.663644	1.33088	0.885841	TL	DMSO
	3	0.257	0.16	0.208	0.213		1.33743	1.03932	1.80377			0.754813	0.595769	0.773234		1.40298	1.0209	1.76114	1.35109		0.819792	0.596534	1.02908	0.789473		3
	6	0.234	0.141	0.139	0.193		1.21774	0.9159	1.2054			0.687262	0.525021	0.516729		1.27742	0.899665	1.17692	1.22423		0.746426	0.525696	0.687702	0.715344		6
	12	0.22	0.131	0.139	0.191		1.14488	0.850943	1.2054			0.646144	0.487786	0.516729		1.20099	0.835859	1.17692	1.21154		0.701768	0.488412	0.687702	0.707931		12
SD	DMSO	0.321	0.228	0.14161	0.153		1.67049	1.48103	1.22804			1.14429	1.09339	1
	3	0.28	0.101	0.109	0.103		1.45712	0.65607	0.945245			0.998131	0.484351	0.76972
	6	0.261	0.102	0.09	0.094		1.35825	0.662566	0.780477			0.930401	0.489147	0.635548
	12	0.158	0.107	0.0425	0.055		0.822234	0.695045	0.368559			0.563231	0.513125	0.30012
