# Supplementary material for: Structure-guided optimization of SLC1A1/EAAT3-selective inhibitors targeting renal cancer metabolism
Source: EMBO J. 2026 Apr 22;45(11):3763–87. doi: 10.1038/s44318-026-00776-2 (PMC13226657; doi:10.1038/s44318-026-00776-2)
Supplement: Supplementary file 5 — Source data Fig. 4 [file 44318_2026_776_MOESM5_ESM.zip]

Archive with 5 entries (2 files):
- Figure 4/
- Figure 4/4A/
- Figure 4/4A/NanoDSF_All Compounds_050225.prism
- Figure 4/4B/
- Figure 4/4B/Cytotoxicity Screen.xlsx
