# Supplementary material for: Structure-guided optimization of SLC1A1/EAAT3-selective inhibitors targeting renal cancer metabolism
Source: EMBO J. 2026 Apr 22;45(11):3763–87. doi: 10.1038/s44318-026-00776-2 (PMC13226657; doi:10.1038/s44318-026-00776-2)
Supplement: Supplementary file 5 — Source data Fig. 4 [file 44318_2026_776_MOESM5_ESM.zip › Figure 4/4B/Cytotoxicity Screen.xlsx]

## Sheet: HTS Data Final Figure
Annotation	mean_IC50_M	log10 (M) mean IC50
Inh14	1.78677e-06	-5.74793
Inh12	1.20129e-05	-4.92035
Inh10	1.20981e-05	-4.91728
Inh30	1.42383e-05	-4.84654
Inh38	2.19178e-05	-4.6592
Inh04	2.34645e-05	-4.62959
Inh32	2.63847e-05	-4.57865
Inh06	2.66264e-05	-4.57469
Inh27	2.80169e-05	-4.55258
Inh03	2.88859e-05	-4.53931
Inh28	2.96068e-05	-4.52861
Inh31	3.04157e-05	-4.5169
Inh23	3.12625e-05	-4.50498
Inh21	3.19119e-05	-4.49605
Inh33	3.34138e-05	-4.47607
Inh35	3.51602e-05	-4.45395
Inh07	3.6111e-05	-4.44236
Inh02	3.96294e-05	-4.40198
Inh13	3.99407e-05	-4.39858
Inh29	4.05139e-05	-4.3924
Cmpd 3e	4.15348e-05	-4.38159
Inh34	4.20848e-05	-4.37587
Inh19	4.41113e-05	-4.35545
Inh01	4.45772e-05	-4.35089
Inh22	4.51849e-05	-4.34501
Inh24	5.05337e-05	-4.29642
Inh05	5.15894e-05	-4.28744
Inh37	5.43213e-05	-4.26503
Inh16	5.72221e-05	-4.24244
Inh11	5.78584e-05	-4.23763
Inh17	6.56359e-05	-4.18286
Inh36	6.693e-05	-4.17438
Inh09	6.78556e-05	-4.16841
Inh20	6.81986e-05	-4.16622
Inh26	6.8272e-05	-4.16576
Inh25	7.69653e-05	-4.11371
Inh15	0.000127934	-3.89301
Inh18	0.000143732	-3.84245
