# Supplementary material for: Structure-guided optimization of SLC1A1/EAAT3-selective inhibitors targeting renal cancer metabolism
Source: EMBO J. 2026 Apr 22;45(11):3763–87. doi: 10.1038/s44318-026-00776-2 (PMC13226657; doi:10.1038/s44318-026-00776-2)
Supplement: Supplementary file 6 — Source data Fig. 5 [file 44318_2026_776_MOESM6_ESM.zip]

Archive with 23 entries (16 files):
- Figure 5/
- Figure 5/5A-C/
- Figure 5/5A-C/Raw data.xlsx
- Figure 5/5A-C/UMRC2 and 786O validation.prism
- Figure 5/5E/
- Figure 5/5E/1A1 Mutant Rescue_PBJ1 and.prism
- Figure 5/5E/PBJ1 and PBJ2  Cell count.xlsx
- Figure 5/5F/
- Figure 5/5F/3e + PT2385.prism
- Figure 5/5F/cell count numbers.xlsx
- Figure 5/5G/
- Figure 5/5G/cell count number.xlsx
- Figure 5/5G/PBJ1 + PT2385.prism
- Figure 5/5H/
- Figure 5/5H/cell count number.xlsx
- Figure 5/5H/PBJ2+ PT2385.prism
- Figure 5/5I-K/
- Figure 5/5I-K/Bliss Synergy Scope.prism
- Figure 5/5I-K/SLC1A1 inhibitors and HIF raw data.xlsx
- Figure 5/5I-K/synergyfinder+_report.pdf
- Figure 5/5I-K/SynergyFinder_report_2025-12-10.zip
- Figure 5/5I-K/SynergyFinder_summary_table_2025-12-10.csv
- Figure 5/5I-K/SynergyFinder_synergy_score_table_2025-12-10.csv
