# Supplementary material for: Structure-guided optimization of SLC1A1/EAAT3-selective inhibitors targeting renal cancer metabolism
Source: EMBO J. 2026 Apr 22;45(11):3763–87. doi: 10.1038/s44318-026-00776-2 (PMC13226657; doi:10.1038/s44318-026-00776-2)
Supplement: Supplementary file 6 — Source data Fig. 5 [file 44318_2026_776_MOESM6_ESM.zip › Figure 5/5A-C/Raw data.xlsx]

## Sheet: 786o-1
	3e		BPJ2		PBJ1
	R1	R2	R1	R2	R1	R2
-0.5	17609.3	17379.1	10266.7	9943.64	17510.9	19428.7	0.0078125	-2.10721
-0.10721	17018.9	16785	9887.94	9915.79	17267.7	18268.4	0.78125	-0.10721
0.19382	16675.5	16224.3	9919.5	9730.14	15548.5	18715.8	1.5625	0.19382
0.49485	16673.6	16740.4	9384.82	9165.75	16541.8	17976.9	3.125	0.49485
0.79588	16116.6	16682.9	9111.91	9089.63	14874.6	17785.7	6.25	0.79588
1.09691	15186.5	14315.8	6861.78	5318.99	11948.7	12338.6	12.5	1.09691
1.39794	9338.41	10630.6	467.849	495.697	9657.73	10645.4	25	1.39794
1.69897	5471.23	7747.35	352.743	278.481	18.565	3.713	50	1.69897
-0.5	100	100	100	100	100	100
-0.10721	96.6473	96.5816	96.311	99.7199	98.6111	94.0277
0.19382	94.6969	93.3554	96.6184	97.8529	88.7935	96.3306
0.49485	94.6863	96.3252	91.4105	92.177	94.4656	92.5275
0.79588	91.5235	95.994	88.7523	91.4115	84.9449	91.5432
1.09691	86.2414	82.3737	66.8354	53.4914	68.2358	63.5069
1.39794	53.0311	61.1687	4.55697	4.98507	55.1527	54.7922
1.69897	31.0701	44.5786	3.4358	2.80059	0.10602	0.0191109

## Sheet: UMRC2
	3e		BPJ2		PBJ1
	R1	R2	R1	R2	R1	R2
-0.5	23627.1	22631	18615.1	19680	17723.1	15628.8
-0.10721	22461.9	21889.5	18523.1	17485.2	12116.5	12807.8
0.19382	22041.9	21904.4	17617.2	16015.3	8572.58	12735.3
0.49485	18715.5	18953.3	14476.6	15599	5965.31	7069.18
0.79588	16082.2	14550.9	11978.9	8938.68	5675.41	5788.77
1.09691	12937.9	15613.9	5725.59	5502.59	5199.67	4762.96
1.39794	13919.1	12908.1	1038.82	2551.52	245.303	501.755
1.69897	3261.41	5181.09	7.433	9.292	165.393	187.694
-0.5	100	100	100	100	100	100
-0.10721	95.0684	96.7236	99.5059	88.848	68.3653	81.9501
0.19382	93.2909	96.7893	94.6391	81.3787	48.3695	81.4863
0.49485	79.2119	83.7494	77.7678	79.2635	33.6584	45.2319
0.79588	68.0667	64.2963	64.3506	45.4202	32.0226	37.0392
1.09691	54.7585	68.9933	30.7577	27.9603	29.3384	30.4756
1.39794	58.9114	57.0373	5.58051	12.9651	1.38408	3.21046
1.69897	13.8037	22.8937	0.0399299	0.0472155	0.933205	1.20095
