# Supplementary material for: Structure-guided optimization of SLC1A1/EAAT3-selective inhibitors targeting renal cancer metabolism
Source: EMBO J. 2026 Apr 22;45(11):3763–87. doi: 10.1038/s44318-026-00776-2 (PMC13226657; doi:10.1038/s44318-026-00776-2)
Supplement: Supplementary file 6 — Source data Fig. 5 [file 44318_2026_776_MOESM6_ESM.zip › Figure 5/5E/PBJ1 and PBJ2 Cell count.xlsx]

## Sheet: PBJ1
GFP	DMSO	0.498	0.263	0.146		1.74686	1.36582	0.984878		1.27895	0.999977	0.721073
	1.5 µM	0.24	0.14	0.109		0.841859	0.727052	0.735286		0.616362	0.532307	0.538335
	3 µM	0.172	0.0987	0.0366		0.603332	0.512572	0.246894		0.441726	0.375276	0.180762
WT	DMSO	0.368	0.246	0.253		1.29085	1.27753	1.70667		0.905848	0.896504	1.19765
	1.5 µM	0.212	0.128	0.154		0.743642	0.664734	1.03884		0.521847	0.466473	0.729004
	3 µM	0.134	0.075	0.0633		0.470038	0.389492	0.427005		0.329847	0.273324	0.299649
FM	DMSO	0.339	0.221	0.208		1.18913	1.1477	1.40311		0.953859	0.920632	1.12551
	1.5 µM	0.393	0.21	0.182		1.37854	1.09058	1.22772		1.1058	0.874809	0.984821
	3 µM	0.259	0.176	0.157		0.908506	0.914009	1.05908		0.728759	0.733173	0.849543
TI	DMSO	0.29	0.275	0.188		1.01725	1.42814	1.2682		0.821777	1.15371	1.02451
	1.5 µM	0.267	0.263	0.143		0.936568	1.36582	0.964641		0.756602	1.10337	0.77928
	3 µM	0.249	0.215	0.139		0.873429	1.11654	0.937658		0.705595	0.901995	0.757482
GFP	DMSO	0.329	0.251	0.169		2.51995	1.96439	1.65284		1.23181	0.960242	0.807948
	6 µM	0.053	0.0478	0.0555		0.405949	0.374095	0.542796		0.198438	0.182867	0.265332
	12 µM	0	0.0433	0.00778		0	0.338877	0.0760893		0	0.165651	0.0371943
WT	DMSO	0.201	0.174	0.148		1.53954	1.36177	1.44746		1.06205	0.939417	0.998529
	6 µM	0.0144	0.0222	0.0178		0.110296	0.173743	0.174086		0.0760875	0.119857	0.120093
	12 µM	0.0022	0.01	0.0156		0.0168507	0.0782626	0.15257		0.0116245	0.0539895	0.10525
FM	DMSO	0.314	0.243	0.189		2.40506	1.90178	1.84844		1.17219	0.926903	0.900906
	6 µM	0.179	0.184	0.177		1.37103	1.44003	1.73108		0.668224	0.701852	0.843705
	12 µM	0.0967	0.119	0.106		0.740665	0.931325	1.03669		0.36099	0.453915	0.50527
TI	DMSO	0.233	0.221	0.188		1.78464	1.7296	1.83866		1.00019	0.969344	1.03046
	6 µM	0.0933	0.128	0.0944		0.714623	1.00176	0.923242		0.400506	0.56143	0.517425
	12 µM	0.0511	0.09	0.0589		0.391396	0.704363	0.576049		0.219355	0.394756	0.322842

## Sheet: PBJ2
						Batch normalization				Fold change
		R1	R2	R3		R1	R2	R3		R1	R2	R3
GFP	DMSO	0.422	0.128	0.246		1.44603	0.900035	1.43065		1.14864	0.714935	1.13642
	1.5 µM	0.223	0.0922	0.176		0.764135	0.648307	1.02355		0.606984	0.514977	0.813051
	3 µM	0.114	0.0511	0.114		0.390634	0.359311	0.662983		0.310297	0.285415	0.526635
WT	DMSO	0.415	0.183	0.18		1.42204	1.28677	1.04682		1.13593	1.02787	0.836197
	1.5 µM	0.211	0.111	0.118		0.723015	0.780499	0.686246		0.577545	0.623463	0.548174
	3 µM	0.162	0.0733	0.0944		0.555111	0.515411	0.548997		0.443423	0.411711	0.438539
FM	DMSO	0.353	0.218	0.242		1.20959	1.53287	1.40739		0.874437	1.10814	1.01742
	1.5 µM	0.411	0.194	0.208		1.40834	1.36412	1.20965		1.01811	0.986143	0.87448
	3 µM	0.301	0.182	0.171		1.03141	1.27974	0.994475		0.745624	0.925144	0.718923
TI	DMSO	0.322	0.187	0.192		1.10337	1.3149	1.1166		0.936416	1.11594	0.947648
	1.5 µM	0.275	0.16	0.178		0.942319	1.12504	1.03518		0.799734	0.954811	0.878549
	3 µM	0.293	0.127	0.144		1.004	0.893004	0.837453		0.852081	0.757881	0.710736
GFP	DMSO	0.333	0.211	0.187		2.4311	1.62474	2.09563		1.18562	0.792368	1.02201
	6 µM	0.0611	0.0422	0.0266		0.446067	0.324949	0.298095		0.217541	0.158474	0.145377
	12 µM	0	0.0011	0.0033		0	0.00847023	0.0369817		0	0.00413083	0.0180355
WT	DMSO	0.338	0.253	0.182		2.4676	1.94815	2.0396		1.14677	0.905366	0.947863
	6 µM	0.0244	0.082	0.021		0.178135	0.631417	0.235338		0.0827847	0.293439	0.109369
	12 µM	0.0011	0.0011	0.0055		0.00803066	0.00847023	0.0616362		0.0037321	0.00393637	0.0286442
FM	DMSO	0.3	0.221	0.148		2.19018	1.70175	1.65857		1.18377	0.91978	0.896445
	6 µM	0.106	0.132	0.087		0.773864	1.01643	0.974972		0.418267	0.549371	0.526964
	12 µM	0.0011	0.093	0.055		0.00803066	0.716119	0.616362		0.00434051	0.387057	0.333138
TI	DMSO	0.329	0.248	0.189		2.4019	1.90965	2.11804		1.12071	0.891029	0.988263
	6 µM	0.15	0.197	0.112		1.09509	1.51694	1.25514		0.510961	0.707793	0.585637
	12 µM	0	0.077	0.0544		0	0.592916	0.609638		0	0.27665	0.284452
