# Supplementary material for: Structure-guided optimization of SLC1A1/EAAT3-selective inhibitors targeting renal cancer metabolism
Source: EMBO J. 2026 Apr 22;45(11):3763–87. doi: 10.1038/s44318-026-00776-2 (PMC13226657; doi:10.1038/s44318-026-00776-2)
Supplement: Supplementary file 6 — Source data Fig. 5 [file 44318_2026_776_MOESM6_ESM.zip › Figure 5/5F/cell count numbers.xlsx]

## Sheet: Sheet1
	PT2385		R1	R2	Normalized R1	Normalized R2
3e	0	DMSO	0.172	0.167	100	100
		1.5 uM	0.133	0.142	77.3256	85.0299		µM	log10(µM)
		3 uM	0.104	0.138	60.4651	82.6347		0	-0.5
		6 uM	0.0966	0.116	56.1628	69.4611		1.5	0.176091
	1	DMSO	0.168	0.156	97.6744	93.4132		3	0.477121
		1.5 uM	0.13	0.128	75.5814	76.6467		6	0.778151
		3 uM	0.0789	0.101	45.8721	60.479
		6 uM	0.0866	0.0811	50.3488	48.5629
	2	DMSO	0.123	0.134	71.5116	80.2395
		1.5 uM	0.111	0.1256	64.5349	75.2096
		3 uM	0.0855	0.0924	49.7093	55.3293
		6 uM	0.0355	0.0855	20.6395	51.1976
