# Supplementary material for: Structure-guided optimization of SLC1A1/EAAT3-selective inhibitors targeting renal cancer metabolism
Source: EMBO J. 2026 Apr 22;45(11):3763–87. doi: 10.1038/s44318-026-00776-2 (PMC13226657; doi:10.1038/s44318-026-00776-2)
Supplement: Supplementary file 6 — Source data Fig. 5 [file 44318_2026_776_MOESM6_ESM.zip › Figure 5/5G/cell count number.xlsx]

## Sheet: Sheet1
	PT2385		R1	R2	Normalized R1	Normalized R2
PBJ1	0	DMSO	0.171	0.116	100	100
		1.5 uM	0.09	0.0889	52.6316	76.6379
		3 uM	0.0689	0.0722	40.2924	62.2414		µM	log10(µM)
		6 uM	0.0355	0.0589	20.7602	50.7759		0	-0.5
	1	DMSO	0.16	0.102	93.5673	87.931		1.5	0.176091
		1.5 uM	0.061	0.0844	35.6725	72.7586		3	0.477121
		3 uM	0.0455	0.0711	26.6082	61.2931		6	0.778151
		6 uM	0.0122	0.0033	7.1345	2.84483
	2	DMSO	0.126	0.1	73.6842	86.2069
		1.5 uM	0.035	0.0289	20.4678	24.9138
		3 uM	0.0178	0.0033	10.4094	2.84483
		6 uM	0	0	0	0
