# Supplementary material for: Structure-guided optimization of SLC1A1/EAAT3-selective inhibitors targeting renal cancer metabolism
Source: EMBO J. 2026 Apr 22;45(11):3763–87. doi: 10.1038/s44318-026-00776-2 (PMC13226657; doi:10.1038/s44318-026-00776-2)
Supplement: Supplementary file 6 — Source data Fig. 5 [file 44318_2026_776_MOESM6_ESM.zip › Figure 5/5H/cell count number.xlsx]

## Sheet: Sheet1
	PT2385		R1	R2	Normalized R1	Normalized R2
PBJ2	0	DMSO	0.151	0.156	100	100
		1.5 uM	0.0844	0.0911	55.894	58.3974			µM	log10(µM)
		3 uM	0.0711	0.0644	47.0861	41.2821			0	-0.5
		6 uM	0.0355	0.0355	23.5099	22.7564			1.5	0.176091
	1	DMSO	0.128	0.15	84.7682	96.1538			3	0.477121
		1.5 uM	0.07	0.0778	46.3576	49.8718			6	0.778151
		3 uM	0.0433	0.0344	28.6755	22.0513
		6 uM	0.0289	0.0111	19.1391	7.11538
	2	DMSO	0.107	0.139	70.8609	89.1026
		1.5 uM	0.0355	0.0167	23.5099	10.7051
		3 uM	0.0155	0.0133	10.2649	8.52564
		6 uM	0.0011	0	0.728477	0
