# Supplementary material for: Structure-guided optimization of SLC1A1/EAAT3-selective inhibitors targeting renal cancer metabolism
Source: EMBO J. 2026 Apr 22;45(11):3763–87. doi: 10.1038/s44318-026-00776-2 (PMC13226657; doi:10.1038/s44318-026-00776-2)
Supplement: Supplementary file 6 — Source data Fig. 5 [file 44318_2026_776_MOESM6_ESM.zip › Figure 5/5I-K/SLC1A1 inhibitors and HIF raw data.xlsx]

## Sheet: Sheet 1
	PT2385		R1	R2	Normalized R1	Normalized R2
3e	0	DMSO	0.172	0.167	100	100
		1.5 uM	0.133	0.142	77.3256	85.0299		µM	log10(µM)
		3 uM	0.104	0.138	60.4651	82.6347		0	-0.5
		6 uM	0.0966	0.116	56.1628	69.4611		1.5	0.176091
	1	DMSO	0.168	0.156	97.6744	93.4132		3	0.477121
		1.5 uM	0.13	0.128	75.5814	76.6467		6	0.778151
		3 uM	0.0789	0.101	45.8721	60.479
		6 uM	0.0866	0.0811	50.3488	48.5629
	2	DMSO	0.123	0.134	71.5116	80.2395
		1.5 uM	0.111	0.1256	64.5349	75.2096
		3 uM	0.0855	0.0924	49.7093	55.3293
		6 uM	0.0355	0.0855	20.6395	51.1976
PBJ1	0	DMSO	0.171	0.116	100	100
		1.5 uM	0.09	0.0889	52.6316	76.6379
		3 uM	0.0689	0.0722	40.2924	62.2414
		6 uM	0.0355	0.0589	20.7602	50.7759
	1	DMSO	0.16	0.102	93.5673	87.931
		1.5 uM	0.061	0.0844	35.6725	72.7586
		3 uM	0.0455	0.0711	26.6082	61.2931
		6 uM	0.0122	0.0033	7.1345	2.84483
	2	DMSO	0.126	0.1	73.6842	86.2069
		1.5 uM	0.035	0.0289	20.4678	24.9138
		3 uM	0.0178	0.0033	10.4094	2.84483
		6 uM	0	0	0	0
PBJ2	0	DMSO	0.151	0.156	100	100
		1.5 uM	0.0844	0.0911	55.894	58.3974
		3 uM	0.0711	0.0644	47.0861	41.2821
		6 uM	0.0355	0.0355	23.5099	22.7564
	1	DMSO	0.128	0.15	84.7682	96.1538
		1.5 uM	0.07	0.0778	46.3576	49.8718
		3 uM	0.0433	0.0344	28.6755	22.0513
		6 uM	0.0289	0.0111	19.1391	7.11538
	2	DMSO	0.107	0.139	70.8609	89.1026
		1.5 uM	0.0355	0.0167	23.5099	10.7051
		3 uM	0.0155	0.0133	10.2649	8.52564
		6 uM	0.0011	0	0.728477	0
