# Supplementary material for: Structure-guided optimization of SLC1A1/EAAT3-selective inhibitors targeting renal cancer metabolism
Source: EMBO J. 2026 Apr 22;45(11):3763–87. doi: 10.1038/s44318-026-00776-2 (PMC13226657; doi:10.1038/s44318-026-00776-2)
Supplement: Supplementary file 6 — Source data Fig. 5 [file 44318_2026_776_MOESM6_ESM.zip › Figure 5/5I-K/SynergyFinder_summary_table_2025-12-10.csv]

block_id	drug1	drug2	ZIP_synergy	ZIP_synergy_p_value	HSA_synergy	HSA_synergy_p_value	Loewe_synergy	Loewe_synergy_p_value	Bliss_synergy	Bliss_synergy_p_value
1	3e	PT2385	2.6235124126891	5.20e-01	12.8726409520739	4.12e-05	10.8343364167311	1.34e-03	3.86989518566271	3.34e-01
2	PBJ1	PT2385	21.7672529743525	2.93e-06	28.817260302074	1.55e-12	27.5603897139436	8.16e-18	20.4470607280836	5.30e-04
3	PBJ2	PT2385	16.1145860416509	3.96e-11	22.7243120456944	4.17e-51	22.5809833505315	2.43e-43	16.0879476794106	3.91e-14
