# Supplementary material for: Structure-guided optimization of SLC1A1/EAAT3-selective inhibitors targeting renal cancer metabolism
Source: EMBO J. 2026 Apr 22;45(11):3763–87. doi: 10.1038/s44318-026-00776-2 (PMC13226657; doi:10.1038/s44318-026-00776-2)
Supplement: Supplementary file 6 — Source data Fig. 5 [file 44318_2026_776_MOESM6_ESM.zip › Figure 5/5I-K/SynergyFinder_synergy_score_table_2025-12-10.csv]

block_id	conc1	conc2	ZIP_fit	ZIP_ref	ZIP_synergy	HSA_ref	HSA_synergy	Loewe_ref	Loewe_synergy	Loewe_ci	Bliss_ref	Bliss_synergy
1	0	0	-1.13032575414749	-1.13032575414749	0	-1.13032575414749	0	-1.13032575414749	0	NA	-1.13032575414749	0
1	1.5	0	19.0881479277405	19.0881479277405	0	19.0881479277405	0	19.0881479277405	0	NA	19.0881479277405	0
1	3	0	29.4129148548001	29.4129148548001	0	29.4129148548001	0	29.4129148548001	0	NA	29.4129148548001	0
1	6	0	38.7130814663731	38.7130814663731	0	38.7130814663731	0	38.7130814663731	0	NA	38.7130814663731	0
1	0	1	3.37336185859197	3.37336185859197	0	3.37336185859197	0	3.37336185859197	0	NA	3.37336185859197	0
1	1.5	1	23.8403980593922	22.8453996591276	0.994998400264602	19.0881479277405	5.12293080626516	24.7985752181603	-0.587496484154707	1.21878968269557	21.8618924762033	2.34918625780235
1	3	1	45.1645933902838	32.8254855809955	12.3391078092884	29.4129148548001	17.8122906739985	30.7218015835513	16.5034039452473	0.184329287625919	31.7790677390476	15.446137789751
1	6	1	50.3304946945985	41.4967708461904	8.83372384840807	38.7130814663731	12.4686068225372	39.0622487820263	12.119439506884	0.21966559324667	40.7297489946334	10.4519392942769
1	0	2	24.6246771623645	24.6246771623645	0	24.6246771623645	0	24.6246771623645	0	NA	24.6246771623645	0
1	1.5	2	30.4117179154916	38.9419254588756	-8.53020754338392	24.6246771623645	5.93731161789272	25.2092742722204	5.35271450803684	0.465447638248739	39.0126948262245	-8.45070604596727
1	3	2	45.824125086131	46.8990534894043	-1.07492840327332	29.4129148548001	18.0673788292827	32.6496339187479	14.8306597653349	0.146316020745542	46.7930230427077	0.687270641375073
1	6	2	56.9426779934559	53.7642976286251	3.17838036483081	38.7130814663731	17.8273269624674	39.7531111698023	16.7872972590381	0.245463359712186	53.8048652521022	2.73554317673824
2	0	0	-3.12718459663179	-3.12718459663179	0	-3.12718459663179	0	-3.12718459663179	0	NA	-3.12718459663179	0
2	1.5	0	36.5749924273117	36.5749924273117	0	36.5749924273117	0	36.5749924273117	0	NA	36.5749924273117	0
2	3	0	49.7576434388012	49.7576434388012	0	49.7576434388012	0	49.7576434388012	0	NA	49.7576434388012	0
2	6	0	64.6068178816058	64.6068178816058	0	64.6068178816058	0	64.6068178816058	0	NA	64.6068178816058	0
2	0	1	13.1285281716527	13.1285281716527	0	13.1285281716527	0	13.1285281716527	0	NA	13.1285281716527	0
2	1.5	1	49.1778310037943	41.0967659652578	8.08106503853652	37.9145039351965	12.827741535872	36.3917615491333	14.3504839219352	0.577150399766015	44.9454026196	5.7968428514685
2	3	1	64.432018662812	54.8540530280926	9.57796563471944	49.7576434388012	11.6610671490571	51.5354656006256	9.88324498723274	0.412455315781393	56.2696473603601	5.14906322749828
2	6	1	92.4488309699098	67.0865729395629	25.3622580303469	64.6068178816058	29.5496037325905	64.5024984147271	29.6539231994691	0.243982633529834	69.43071808124	24.7257035329563
2	0	2	21.3530285699362	21.3530285699362	0	21.3530285699362	0	21.3530285699362	0	NA	21.3530285699362	0
2	1.5	2	77.0102446109854	49.0927065668485	27.9175380441369	36.5749924273117	41.0645536692688	40.1159820616083	37.5235640349721	0.104039689625765	50.1431792889536	27.4963668076268
2	3	2	92.1905857517625	60.9338782947979	31.2567074569646	49.7576434388012	42.4074136072616	53.3271007049636	38.8379563410992	0.129553800514596	60.4567438130573	31.7083132330055
2	6	2	99.988525534445	71.5805418930344	28.4079836414106	64.6068178816058	35.3931821183942	64.8868342010467	35.1131657989533	0.194452503607374	72.193925284054	27.806074715946
3	0	0	-0.0817037487015682	-0.0817037487015682	0	-0.0817037487015682	0	-0.0817037487015682	0	NA	-0.0817037487015682	0
3	1.5	0	42.8612071340349	42.8612071340349	0	42.8612071340349	0	42.8612071340349	0	NA	42.8612071340349	0
3	3	0	55.9284126982331	55.9284126982331	0	55.9284126982331	0	55.9284126982331	0	NA	55.9284126982331	0
3	6	0	76.9838506836777	76.9838506836777	0	76.9838506836777	0	76.9838506836777	0	NA	76.9838506836777	0
3	0	1	8.82587506646748	8.82587506646748	0	8.82587506646748	0	8.82587506646748	0	NA	8.82587506646748	0
3	1.5	1	51.9946339337562	46.8827825706687	5.11185136308748	42.8612071340349	9.1445330793721	41.8558142928094	10.1499259205976	0.630515776086134	47.9372441208223	4.06849609258475
3	3	1	74.6025400561881	60.9747520964464	13.6277879597418	55.9284126982331	18.6572698990475	57.4850822183485	17.1006003789322	0.533319566265073	59.8135082887798	14.7721743085009
3	6	1	87.5118720301266	78.4115134205268	9.10035860959987	76.9838506836777	10.9167990707199	76.8625600902766	11.038089664121	0.699634151883925	79.0113139909097	8.88933576348789
3	0	2	23.2127993390448	23.2127993390448	0	23.2127993390448	0	23.2127993390448	0	NA	23.2127993390448	0
3	1.5	2	83.33713095775	55.2470666107009	28.0900643470491	42.8612071340349	40.7703109507586	41.8558142928094	41.7757037919841	0.202350242913929	56.1288370085499	27.5026810762436
3	3	2	90.9474279692123	67.1226534566503	23.8247745125619	55.9284126982331	34.4431501767892	57.4850822183485	32.8864806566738	0.320692864602089	66.1475552038875	24.2240076711347
3	6	2	98.7580862226805	81.825406764815	16.9326794578655	76.9838506836777	22.413809097479	76.8625600902766	22.5350996908801	0.489345188966293	82.326668616645	17.0709911645117
