# Supplementary material for: Structure-guided optimization of SLC1A1/EAAT3-selective inhibitors targeting renal cancer metabolism
Source: EMBO J. 2026 Apr 22;45(11):3763–87. doi: 10.1038/s44318-026-00776-2 (PMC13226657; doi:10.1038/s44318-026-00776-2)
Supplement: Supplementary file 7 — Source data Fig. 6 [file 44318_2026_776_MOESM7_ESM.zip]

Archive with 13 entries (8 files):
- Figure 6/
- Figure 6/6B/
- Figure 6/6B/._actn_raw_bw.tif
- Figure 6/6B/._flag_raw_lower_exposure_bw.tif
- Figure 6/6B/._raw_actn_red_flag_green.tif
- Figure 6/6B/._README.txt
- Figure 6/6C/
- Figure 6/6C/impedance assay Cmpd 3e_1A1.prism
- Figure 6/6D/
- Figure 6/6D/impedance_1A1.prism
- Figure 6/6D/Impedance_1A2 and 1A3 data_250417_EXP26_XCELLIGENCE_ANALYZED.prism
- Figure 6/6F-G/
- Figure 6/6F-G/Project1.prism
