# Supplementary material for: Structure-guided optimization of SLC1A1/EAAT3-selective inhibitors targeting renal cancer metabolism
Source: EMBO J. 2026 Apr 22;45(11):3763–87. doi: 10.1038/s44318-026-00776-2 (PMC13226657; doi:10.1038/s44318-026-00776-2)
Supplement: Supplementary file 8 — Source data Fig. 7 [file 44318_2026_776_MOESM8_ESM.zip]

Archive with 24 entries (16 files):
- Figure 7/
- Figure 7/7C/
- Figure 7/7C/Asp raw data.xlsx
- Figure 7/7C/Asp uptake assay (100uM).prism
- Figure 7/7D/
- Figure 7/7D/GSH raw data .xlsx
- Figure 7/7D/GSH.prism
- Figure 7/7E/
- Figure 7/7E/GSSG.prism
- Figure 7/7E/GSSG.xlsx
- Figure 7/7F/
- Figure 7/7F/Cell count.prism
- Figure 7/7F/Cell count.xlsx
- Figure 7/7G/
- Figure 7/7G/PBJ1 metabolite rescue.prism
- Figure 7/7G/PBJ1 recue Cell count raw data.xlsx
- Figure 7/7H/
- Figure 7/7H/PBJ2 cell count raw data.xlsx
- Figure 7/7H/PBJ2 metabolite rescue.prism
- Figure 7/7I/
- Figure 7/7I/Chakraborty lab 2025-05-06 16h43m10s(Coomassie Blue).tif
- Figure 7/7I/Chakraborty lab 2025-05-06 16h44m17s(Coomassie Blue).tif
- Figure 7/7I/Chakraborty lab 2025-05-06 16h45m23s(Coomassie Blue).tif
- Figure 7/7I/Thumbs.db
