# Supplementary material for: Structure-guided optimization of SLC1A1/EAAT3-selective inhibitors targeting renal cancer metabolism
Source: EMBO J. 2026 Apr 22;45(11):3763–87. doi: 10.1038/s44318-026-00776-2 (PMC13226657; doi:10.1038/s44318-026-00776-2)
Supplement: Supplementary file 8 — Source data Fig. 7 [file 44318_2026_776_MOESM8_ESM.zip › Figure 7/7C/Asp raw data.xlsx]

## Sheet: Sheet1
		sample		Blank		average sample	average blank	sample - blank	ASP		Standard		average	W/O background	Asp (µM)
Replicate1	Dox (-)	0.1312	0.1301	0.092	0.0835	0.13065	0.08775	0.0429	32.4071		0.0434	0.0424	0.0429	0	0	R^2	0.985655
	Dox(+)	0.2262	0.2022	0.0609	0.0587	0.2142	0.0598	0.1544	116.635		0.19	0.1723	0.18115	0.13825	120	slope	0.00132378
Replicate 2	Dox (-)	0.1168	0.1156	0.061	0.0659	0.1162	0.06345	0.05275	39.8479		0.3077	0.3047	0.3062	0.2633	240
	Dox (+)	0.2038	0.2088	0.0563	0.0555	0.2063	0.0559	0.1504	113.614		0.5749	0.5821	0.5785	0.5356	400
	3e	0.1766	0.1758	0.0573	0.0622	0.1762	0.05975	0.11645	87.9675
	PBJ1	0.1552	0.1492	0.0544	0.058	0.1522	0.0562	0.096	72.5194
	PBJ2	0.1593	0.154	0.0567	0.0573	0.15665	0.057	0.09965	75.2766
Replicate 3	control	0.1864	0.1809	0.0842	0.0591	0.18365	0.07165	0.112	96.087
	3e	0.183	0.1853	0.114	0.112	0.18415	0.113	0.07115	61.041		Standard		average	without background	Asp (µM)
	PBJ1	0.1451	0.1506	0.0882	0.0898	0.14785	0.089	0.05885	50.4886		0.0592	0.0606	0.0599	0	0
	PBJ2	0.1293	0.1367	0.0741	0.0752	0.133	0.07465	0.05835	50.0596		0.1922	0.2195	0.20585	0.14595	120	R^2	0.997212
Replicate 4	control	0.2178	0.2173	0.0885	0.0905	0.21755	0.0895	0.12805	109.857		0.3015	0.3452	0.32335	0.26345	240	Slop	0.00116561
	3e	0.2001	0.193	0.0832	0.0797	0.19655	0.08145	0.1151	98.7465		0.5477	0.5164	0.53205	0.47215	400
	PBJ1	0.1696	0.1656	0.0689	0.0678	0.1676	0.06835	0.09925	85.1485
	PBJ2	0.1762	0.1711	0.0765	0.0748	0.17365	0.07565	0.098	84.0761
Replicate 5	control	0.191	0.198	0.0818	0.0826	0.1945	0.0822	0.1123	96.3443
	3e	0.1662	0.165	0.0712	0.0711	0.1656	0.07115	0.09445	81.0305
	PBJ1	0.1557	0.1506	0.0732	0.0754	0.15315	0.0743	0.07885	67.6469
	PBJ2	0.1519	0.1522	0.0718	0.0713	0.15205	0.07155	0.0805	69.0625
		Readout				Sample - Dox(-)
		R1	R2	R3	R4	R1	R2	R3	R4
	DMSO	96.087	109.857	96.3443	113.614	59.9595	73.7291	60.2169	77.4862
	3e	61.041	98.7465	81.0305	87.9675	24.9135	62.619	44.903	51.84
	PBJ1	50.4886	85.1485	67.6469	72.5194	14.3611	49.021	31.5195	36.3919
	PBJ2	50.0596	84.0761	69.0625	75.2766	13.9321	47.9486	32.935	39.1491
				Batch normalization	DMSO	2.11934	1.26401	1.42042	1.51291
					3e	0.880598	1.07354	1.05919	1.01217
					PBJ1	0.50761	0.840416	0.743496	0.710546
					PBJ2	0.492448	0.822031	0.776887	0.764381
				Fold Change	DMSO	1.34206	0.800427	0.899474	0.958038
					3e	0.557633	0.679813	0.670727	0.640949
					PBJ1	0.321441	0.532188	0.470814	0.449948
					PBJ2	0.311839	0.520546	0.491959	0.484039
				Percentage	DMSO	134.206	80.0427	89.9474	95.8038
					3e	55.7633	67.9813	67.0727	64.0949
					PBJ1	32.1441	53.2188	47.0814	44.9948
					PBJ2	31.1839	52.0546	49.1959	48.4039
