# Supplementary material for: Structure-guided optimization of SLC1A1/EAAT3-selective inhibitors targeting renal cancer metabolism
Source: EMBO J. 2026 Apr 22;45(11):3763–87. doi: 10.1038/s44318-026-00776-2 (PMC13226657; doi:10.1038/s44318-026-00776-2)
Supplement: Supplementary file 8 — Source data Fig. 7 [file 44318_2026_776_MOESM8_ESM.zip › Figure 7/7D/GSH raw data .xlsx]

## Sheet: Normalized 
		R1	R2	R3	R4		Batch normalization	R1	R2	R3	R4	Fold change	R1	R2	R3	R4
GSH	DMSO	5.2691	5.9215	5.34564	5.28325		DMSO	1.16002	1.24049	1.2142	1.1275	DMSO	0.978466	1.04634	1.02417	0.95103
	3e	4.51824	5.04613	4.35558	4.94495		3e	0.994716	1.05711	0.989323	1.0553	3e	0.839032	0.891658	0.834483	0.890133
	PBJ2	4.1022	4.8631	4.20913	4.39896		PBJ2	0.903123	1.01876	0.956058	0.938781	PBJ2	0.761774	0.859315	0.806424	0.791851
	PBJ1	4.27942	3.26339	3.7	4.11615		PBJ1	0.942139	0.683643	0.840415	0.878425	PBJ1	0.794684	0.576646	0.708881	0.740942

## Sheet: R1
Replicate 1
								GSH Standard kit
								GSH
							0	0.1861	0.1799	0.183	0
					GSH uM		0.781	0.3122	0.3352	0.3237	0.1407
DMSO	1.324	1.1976	1.2608	1.0778	5.2691		1.56	0.4565	0.5156	0.48605	0.30305
3e	0.9104	1.1748	1.0426	0.8596	4.51824		3.125	0.5584	0.7364	0.6474	0.4644
PBJ2	0.8865	0.9569	0.9217	0.7387	4.1022		6.25	1.2261	1.1143	1.1702	0.9872
PBJ1	0.9672	0.9792	0.9732	0.7902	4.27942		12.5	1.701	1.5971	1.64905	1.46605
							25	1.8426	1.724	1.7833	1.6003
Replicate 2
							GSH Standard
							0	0.2329	0.2266	0.22975	0
GSH					GSH uM		0.781	0.2665	0.276	0.27125	0.0415
DMSO	0.8378	0.7612	0.7995	0.56975	5.9215		1.56	0.3689	0.3106	0.33975	0.11
3e	0.6409	0.7228	0.68185	0.4521	5.04613		3.125	0.5109	0.4541	0.4825	0.25275
PBJ2	0.6206	0.6939	0.65725	0.4275	4.8631		6.25	0.6724	0.4568	0.5646	0.33485
PBJ1	0.417	0.4675	0.44225	0.2125	3.26339		12.5	0.9128	0.9545	0.93365	0.7039
							25	1.0138	0.922	0.9679	0.73815
Replicate 3
							GSH Standard
							0	0.1367	0.1188	0.12775	0
					GSH uM		0.781	0.2446	0.23	0.2373	0.10955
DMSO	0.9295	1.1498	1.03965	0.9119	5.34564		1.56	0.2901	0.3531	0.3216	0.19385
3e	0.8108	0.7804	0.7956	0.66785	4.35558		3.125	0.5654	0.5331	0.54925	0.4215
PBJ2	0.7129	0.8061	0.7595	0.63175	4.20913		6.25	0.9003	0.7983	0.8493	0.72155
PBJ1	0.6795	0.5885	0.634	0.50625	3.7		12.5	1.3706	1.392	1.3813	1.25355
							25	1.4984	1.4822	1.4903	1.36255
Replicate 4
							GSH Standard
							0	0.117	0.1147	0.11585	0
GSH	UT	0.9277	1.011	0.96935	0.8535	5.28325	0.781	0.2243	0.215	0.21965	0.1038
	CCF59004	0.9042	0.8778	0.891	0.77515	4.94495	1.56	0.3144	0.3631	0.33875	0.2229
	CCF68922	0.7939	0.7352	0.76455	0.6487	4.39896	3.125	0.4958	0.5231	0.50945	0.3936
	CCF68839	0.6877	0.7104	0.69905	0.5832	4.11615	6.25	0.83	0.8481	0.83905	0.7232
							12.5	1.2446	1.3028	1.2737	1.15785
							25	1.4136	1.4017	1.40765	1.2918
