# Supplementary material for: Structure-guided optimization of SLC1A1/EAAT3-selective inhibitors targeting renal cancer metabolism
Source: EMBO J. 2026 Apr 22;45(11):3763–87. doi: 10.1038/s44318-026-00776-2 (PMC13226657; doi:10.1038/s44318-026-00776-2)
Supplement: Supplementary file 8 — Source data Fig. 7 [file 44318_2026_776_MOESM8_ESM.zip › Figure 7/7E/GSSG.xlsx]

## Sheet: Normalized
		R1	R2	R3				R1	R2	R3			R1	R2	R3
GSSG	DMSO	3.81559	5.05576	4.96029			DMSO	1.15838	1.12757	1.1167		DMSO	1.0213	0.994142	0.984556
	3e	3.28244	4.43597	4.40399			3e	0.996521	0.989343	0.991461		3e	0.878598	0.872269	0.874137
	PBJ2	3.11001	4.40049	4.34532			PBJ2	0.944174	0.981428	0.978252		PBJ2	0.832445	0.865291	0.862491
	PBJ1	2.96756	4.04281	4.05808			PBJ1	0.900926	0.901656	0.913587		PBJ1	0.794315	0.794959	0.805478

## Sheet: raw data
Replicate 1
							GSSG Standard
GSSG					GSSG uM		0	0.2157	0.1751	0.1954	0
DMSO	0.5516	0.5213	0.53645	0.34105	3.81559		0.391	0.2693	0.2554	0.26235	0.06695
3e	0.4991	0.4226	0.46085	0.26545	3.28244		0.781	0.352	0.3496	0.3508	0.1554
PBJ1	0.4625	0.4103	0.4364	0.241	3.11001		1.56	0.4599	0.5254	0.49265	0.29725
BPJ2	0.4041	0.4283	0.4162	0.2208	2.96756		3.125	0.8367	0.7155	0.7761	0.5807
							6.25	0.9301	0.9211	0.9256	0.7302
							12.5	0.921	0.9484	0.9347	0.7393
Replicate 2
							GSSG Standard
GSSG					GSSG uM		0	0.1429	0.1187	0.1308	0
DMSO	1.1011	1.0908	1.09595	0.96515	5.05576		0.391	0.2985	0.2744	0.28645	0.15565
3e	0.9279	0.9339	0.9309	0.8001	4.43597		0.781	0.4318	0.405	0.4184	0.2876
PBJ1	0.9796	0.8633	0.92145	0.79065	4.40049		1.56	0.6046	0.7051	0.65485	0.52405
BPJ2	0.8044	0.848	0.8262	0.6954	4.04281		3.125	1.0657	1.1831	1.1244	0.9936
							6.25	1.5785	1.5254	1.55195	1.42115
							12.5	1.57	1.5048	1.5374	1.4066
Replicate 3
							GSSG Standard
							0	0.1248	0.1116	0.1182	0
DMSO	0.9256	0.9625	0.94405	0.82585	4.96029		0.391	0.213	0.2328	0.2229	0.1047
3e	0.7938	0.8127	0.80325	0.68505	4.40399		0.781	0.3292	0.3189	0.32405	0.20585
PBJ1	0.7906	0.7862	0.7884	0.6702	4.34532		1.56	0.4833	0.5055	0.4944	0.3762
BPJ2	0.6766	0.7548	0.7157	0.5975	4.05808		3.125	0.7936	0.8498	0.8217	0.7035
							6.25	1.3476	1.4221	1.38485	1.26665
							12.5	1.5179	1.5611	1.5395	1.4213
