# Supplementary material for: Structure-guided optimization of SLC1A1/EAAT3-selective inhibitors targeting renal cancer metabolism
Source: EMBO J. 2026 Apr 22;45(11):3763–87. doi: 10.1038/s44318-026-00776-2 (PMC13226657; doi:10.1038/s44318-026-00776-2)
Supplement: Supplementary file 8 — Source data Fig. 7 [file 44318_2026_776_MOESM8_ESM.zip › Figure 7/7F/Cell count.xlsx]

## Sheet: Sheet1
Cell count	R1	R2	R3	R4			Batch nomalization	R1	R2	R3	R4	Fold change	R1	R2	R3	R4
DMSO	0.397	0.869	0.254	0.444			DMSO	1.50095	1.3452	1.31948	1.80671	DMSO	1.00526	0.900954	0.883728	1.21005
3e	0.327	0.668	0.212	0.265			3e	1.23629	1.03406	1.1013	1.07833	3e	0.828014	0.692563	0.737599	0.722217
PBJ2	0.183	0.563	0.167	0.156			PBJ2	0.691871	0.871517	0.867532	0.634791	PBJ2	0.463384	0.583702	0.581033	0.425154
PBJ1	0.151	0.484	0.137	0.118			PBJ1	0.570888	0.749226	0.711688	0.480163	PBJ1	0.382355	0.501797	0.476656	0.321591
