# Supplementary material for: Structure-guided optimization of SLC1A1/EAAT3-selective inhibitors targeting renal cancer metabolism
Source: EMBO J. 2026 Apr 22;45(11):3763–87. doi: 10.1038/s44318-026-00776-2 (PMC13226657; doi:10.1038/s44318-026-00776-2)
Supplement: Supplementary file 8 — Source data Fig. 7 [file 44318_2026_776_MOESM8_ESM.zip › Figure 7/7G/PBJ1 recue Cell count raw data.xlsx]

## Sheet: Sheet1
			2025-04-25	2025-04-26	2025-05-01
PBJ1	UT	DMSO	0.134	0.324	0.38			1.18821	1.13891	1.61131			0.905089	0.867536	1.22738
		1.5 µM	0.0778	0.179	0.107			0.689869	0.629211	0.45371			0.525492	0.479287	0.345603
		3 µM	0	0.0788	0.04			0	0.276993	0.169611			0	0.210993	0.129197
	meGlu	DMSO	0.249	0.441	0.325			2.20794	1.55018	1.37809			1.28963	0.905442	0.804928
		1.5 µM	0.111	0.353	0.285			0.984261	1.24085	1.20848			0.574895	0.724764	0.70586
		3 µM	0.106	0.329	0.206			0.939925	1.15648	0.873498			0.548999	0.675488	0.5102
	meAsp	DMSO	0.12	0.353	0.347			1.06407	1.24085	1.47138			0.845326	0.985766	1.16891
		1.5 µM	0.117	0.325	0.274			1.03746	1.14242	1.16184			0.824193	0.907575	0.922999
		3 µM	0.104	0.288	0.218			0.92219	1.01236	0.924382			0.732616	0.804251	0.734357
	GSH	DMSO	0.133	0.272	0.252			1.17934	0.956119	1.06855			1.10425	0.89524	1.00051
		1.5 µM	0.106	0.254	0.207			0.939925	0.892847	0.877739			0.880077	0.835996	0.82185
		3 µM	0.0955	0.217	0.189			0.846819	0.762786	0.801413			0.792899	0.714217	0.750385
	UT	DMSO	0.153	0.111	0.478			1.31119	0.860298	1.51644			1.06661	0.699822	1.23357
		6 µM	0.01	0.0311	0.0267			0.085699	0.241039	0.0847048			0.0697131	0.196076	0.0689043
	meGlu	DMSO	0.109	0.283	0.41			0.934119	2.19337	1.30071			0.759873	1.78423	1.05808
		6 µM	0.0555	0.1	0.253			0.475629	0.775044	0.802633			0.386908	0.63047	0.652914
	meAsp	DMSO	0.167	0.146	0.38			1.43117	1.13156	1.20554			1.16421	0.920487	0.980661
		6 µM	0.152	0.103	0.271			1.30262	0.798295	0.859737			1.05964	0.649385	0.699366
	GSH	DMSO	0.165	0.177	0.419			1.41403	1.37183	1.32926			1.15027	1.11593	1.08131
		6 µM	0.122	0.0811	0.284			1.04553	0.62856	0.900979			0.8505	0.511311	0.732915
