# Supplementary material for: Structure-guided optimization of SLC1A1/EAAT3-selective inhibitors targeting renal cancer metabolism
Source: EMBO J. 2026 Apr 22;45(11):3763–87. doi: 10.1038/s44318-026-00776-2 (PMC13226657; doi:10.1038/s44318-026-00776-2)
Supplement: Supplementary file 8 — Source data Fig. 7 [file 44318_2026_776_MOESM8_ESM.zip › Figure 7/7H/PBJ2 cell count raw data.xlsx]

## Sheet: Sheet1
			2025-04-25	2025-04-26	2025-05-01
PBJ2	UT	DMSO	0.14	0.173	0.479			0.864286	0.938483	1.31053			0.832832	0.904329	1.26284
		1.5 µM	0.0667	0.0533	0.136			0.411771	0.28914	0.372093			0.396785	0.278617	0.358551
		3 µM	0.0611	0.00778	0.116			0.377199	0.0422046	0.317373			0.363472	0.0406687	0.305823
	meGlu	DMSO	0.223	0.229	0.433			1.37668	1.24227	1.18468			1.08582	0.979802	0.934379
		1.5 µM	0.134	0.128	0.41			0.827246	0.694369	1.12175			0.652465	0.547663	0.884747
		3 µM	0.106	0.08	0.358			0.654388	0.433981	0.97948			0.516129	0.342289	0.772535
	meAsp	DMSO	0.173	0.227	0.444			1.06801	1.23142	1.21477			0.911738	1.05124	1.03703
		1.5 µM	0.132	0.217	0.393			0.814899	1.17717	1.07524			0.695661	1.00493	0.917908
		3 µM	0.129	0.21	0.327			0.796378	1.1392	0.894665			0.679851	0.972509	0.763756
	GSH	DMSO	0.274	0.338	0.498			1.69153	1.83357	1.36252			1.03826	1.12544	0.836308
		1.5 µM	0.262	0.29	0.404			1.61745	1.57318	1.10534			0.992785	0.965612	0.67845
		3 µM	0.243	0.259	0.388			1.50015	1.40501	1.06156			0.920789	0.862391	0.651581
	UT	DMSO	0.153	0.141	0.478			1.18433	0.985067	1.36875		1.00419	0.835242	1.16056
		6 µM	0.02	0.033	0.0178			0.154814	0.230548	0.05097		0.131267	0.195482	0.0432177
	meGlu	DMSO	0.129	0.283	0.41			0.998549	1.97712	1.17403		0.846673	1.67641	0.995463
		6 µM	0.0955	0.138	0.4			0.739236	0.964108	1.14539		0.626801	0.817471	0.971183
	meAsp	DMSO	0.167	0.146	0.38			1.29269	1.02	1.08812		1.09608	0.86486	0.922624
		6 µM	0.156	0.0811	0.313			1.20755	0.566588	0.89627		1.02388	0.480412	0.759951
	GSH	DMSO	0.165	0.177	0.419			1.27721	1.23657	1.1998		1.08295	1.0485	1.01731
		6 µM	0.148	0.146	0.376			1.14562	1.02	1.07667		0.971377	0.86486	0.912912
